# Supplementary material for: Single Amino Acid Exchange in ACTIN2 Confers Increased Tolerance to Oxidative Stress in Arabidopsis der1–3 Mutant
Source: Int J Mol Sci. 2021 Feb 13;22(4):1879. doi: 10.3390/ijms22041879 (PMC7918201; doi:10.3390/ijms22041879)
Supplement: Supplementary file 1 [file ijms-22-01879-s001.zip]

Archive with 8 entries (7 files):
- Kubenova et al. Supplementary files/
- Kubenova et al. Supplementary files/Kubenova et al. Supplementary Figures.pdf
- Kubenova et al. Supplementary files/Video S1.avi
- Kubenova et al. Supplementary files/Video S2.avi
- Kubenova et al. Supplementary files/Video S3.avi
- Kubenova et al. Supplementary files/Video S4.avi
- Kubenova et al. Supplementary files/Video S5.avi
- Kubenova et al. Supplementary files/Video S6.avi
